# Supplementary material for: Skin pigmentation, sun exposure and vitamin D levels in children of the Avon Longitudinal Study of Parents and Children
Source: BMC Public Health. 2014 Jun 12;14:597. doi: 10.1186/1471-2458-14-597 (PMC4067096; doi:10.1186/1471-2458-14-597)
Supplement: Additional file 2: Table S2 — Pigmentation genetic scores and population structure in ALSPAC children. [file 1471-2458-14-597-S2.xlsx]

## Sheet: Table S2
pc	estimate	95% CI	p-value	N	R2	F	trait
kids_pc1	2.86	(-1.49,7.21)	0.197823	7623	0.0002176	1.65866	tanning
kids_pc2	1.38	(-2.98,5.74)	0.535777	7623	5.031e-05	0.383457	tanning
kids_pc3	0.36	(-3.99,4.71)	0.871647	7623	3.425e-06	0.0261057	tanning
kids_pc4	5.13	(0.72,9.54)	0.022756	7623	0.00068044	5.18914	tanning
kids_pc5	9.2	(4.85,13.54)	3.391e-05	7623	0.00225253	17.2053	tanning
kids_pc6	2.25	(-2.10,6.60)	0.311065	7623	0.00013465	1.02629	tanning
kids_pc7	-5.38	(-9.72,-1.03)	0.0152409	7623	0.00077241	5.89107	tanning
kids_pc8	12.92	(8.54,17.31)	7.992e-09	7623	0.00435727	33.352	tanning
kids_pc9	-1.43	(-5.80,2.94)	0.520007	7623	5.431e-05	0.413919	tanning
kids_pc10	-8.53	(-12.90,-4.17)	0.00012745	7623	0.00192442	14.6943	tanning
kids_pc1	2	(-0.51,4.51)	0.118553	7623	0.00031966	2.43689	skin colour
kids_pc2	-0.11	(-2.62,2.41)	0.933477	7623	9.143e-07	0.00696787	skin colour
kids_pc3	-2.44	(-4.95,0.06)	0.0559812	7623	0.0004792	3.65373	skin colour
kids_pc4	6.65	(4.11,9.19)	2.992e-07	7623	0.00343939	26.302	skin colour
kids_pc5	3	(0.49,5.51)	0.0189657	7623	0.00072209	5.50702	skin colour
kids_pc6	0.35	(-2.16,2.86)	0.78583	7623	9.689e-06	0.0738425	skin colour
kids_pc7	-0.97	(-3.48,1.53)	0.4474	7623	7.574e-05	0.577291	skin colour
kids_pc8	6.45	(3.92,8.98)	5.888e-07	7623	0.0032685	24.9909	skin colour
kids_pc9	-1.32	(-3.84,1.20)	0.305516	7623	0.00013777	1.0501	skin colour
kids_pc10	-4.63	(-7.14,-2.11)	0.00031487	7623	0.00170182	12.9917	skin colour
kids_pc1	-2.04	(-5.54,1.47)	0.254341	7623	0.00017049	1.2995	freckling
kids_pc2	0.83	(-2.68,4.33)	0.644572	7623	2.793e-05	0.21283	freckling
kids_pc3	-0.88	(-4.38,2.62)	0.620591	7623	3.215e-05	0.245058	freckling
kids_pc4	5.63	(2.07,9.18)	0.00190724	7623	0.00126378	9.64346	freckling
kids_pc5	1.36	(-2.14,4.86)	0.447372	7623	7.575e-05	0.57736	freckling
kids_pc6	0.63	(-2.87,4.13)	0.72421	7623	1.634e-05	0.124504	freckling
kids_pc7	-2.42	(-5.91,1.08)	0.175649	7623	0.00024065	1.8344	freckling
kids_pc8	4.31	(0.78,7.85)	0.0168378	7623	0.00074943	5.71572	freckling
kids_pc9	-0.17	(-3.69,3.34)	0.923118	7623	1.222e-06	0.00931427	freckling
kids_pc10	-7.48	(-10.99,-3.97)	3.004e-05	7623	0.0022827	17.4363	freckling
